# Supplementary material for: Double Mutations in Succinate Dehydrogenase Are Involved in SDHI Resistance in Corynespora cassiicola
Source: Microorganisms. 2022 Jan 9;10(1):132. doi: 10.3390/microorganisms10010132 (PMC8779870; doi:10.3390/microorganisms10010132)
Supplement: Supplementary file 1 [file microorganisms-10-00132-s001.zip]

Archive with 1 entries (1 files):
- microorganisms-1536717-supplementary.pdf
